# Supplementary material for: Modality Matters: Fasted Individuals Inhibit Food Stimuli Better Than Neutral Stimuli for Words, but Not for Pictures
Source: Nutrients. 2024 Jul 9;16(14):2190. doi: 10.3390/nu16142190 (PMC11279540; doi:10.3390/nu16142190)
Supplement: Supplementary file 1 [file nutrients-16-02190-s001.zip]

Archive with 1 entries (1 files):
- nutrients-3065781-supplementary.pdf
